# Supplementary material for: Germination and Simulated Gastrointestinal Digestion of Chickpea (Cicer arietinum L.) in Exhibiting In Vitro Antioxidant Activity in Gastrointestinal Epithelial Cells
Source: Antioxidants (Basel). 2023 May 18;12(5):1114. doi: 10.3390/antiox12051114 (PMC10215366; doi:10.3390/antiox12051114)
Supplement: Supplementary file 1 [file antioxidants-12-01114-s001.zip]

Archive with 1 entries (1 files):
- antioxidants-2318415-supplementary.pdf
